# Supplementary material for: Hemodynamic-mediated endocardial signaling controls in vivo myocardial reprogramming
Source: eLife. 2019 Jun 25;8:e44816. doi: 10.7554/eLife.44816 (PMC6592682; doi:10.7554/eLife.44816)
Supplement: Figure 1—source data 1. [file elife-44816-fig1-data1.xlsx]

## Sheet: Figure 1E
dnM- Ctrl Ventricle	dnM- Ctrl Atrium	dnM- Ablated Ventricle	dnM- Ablated Atrium	dnM+ Ctrl Ventricle	dnM+ Ctrl Atrium	dnM+ Ablated Ventricle	dnM+ Ablated Atrium
0	2	5	7	1	2	1	3
1	1	7	19	0	1	2	2
1	2	15	10	2	1	2	2
0	2	5	7	0	1	2	2
2	1	11	12	1	0	3	1
0	0	2	1	0	1	0	1
1	2	10	1	1	0	2	0
0	0	4	1	0	1	2	0
3	2	4	4	0	1	3	2
0	1	4	5	1	1	0	1
1	1	4	5			1	3
1	0	3	6			1	2
0	1	5	3			0	2
0	2	2	0			1	0
0	2	4	0			2	2
1	0	6	2			1	2
0	1	5	4			1	3
1	0	3	3			3	2
0	0	3	6
0	0	0	6
0	0	2	1
0	0	4	8
0	0	3	1
		8	4
		5	2
		2	3
		3	4
		4	4
		5	3
		2	2
		2	2

## Sheet: Figure 1F
	dnM -	dnM +	dnM +	dnM +	dnM +
	0 dpt	0 dpt	1 dpt	2 dpt	3 dpt
Recovered	92	38	29	49	26
Non-recovered	33	60	27	24	8

## Sheet: Figure 1K
hsp70i:dnM-	hsp70i:dnM+
0.186099	0.04681
0.13884	0.059318
0.256566	0.0691935
0.178741	0.00167351
0.292334	0.0784378
0.310232	0.112346
0.0600212	0.0523556
0.290032

## Sheet: Figure 1P
RSdnM- Ctrl Ventricle	RSdnM- Ctrl Atrium	RSdnM- Ablated Ventricle	RSdnM- Ablated Atrium	RSdnM+ Ctrl Ventricle	RSdnM+ Ctrl Atrium	RSdnM+ Ablated Ventricle	RSdnM+ Ablated Atrium
0	1	3	4	0	0	2	0
0	1	6	4	0	1	1	2
1	0	6	5	1	0	1	2
0	0	2	5	1	1	3	0
0	1	3	2	1	1	1	2
0	0	9	6	0	1	0	1
0	1	3	5	0	2	2	4
1	0	5	2	1	0	1	1
0	2	4	9	0	1	2	0
0	0	7	6	0	0	1	4
1	1	2	2	0	1	1	0
2	1	3	3	2	0	0	1
0	1	3	4	1	2	3	1
1	1	5	2	1	1	1	2
1	2	4	4	1	0	1	2
1	1	7	7

## Sheet: Figure 1Q
	RSdnM -	RSdnM +	RSdnM +	RSdnM +	RSdnM +
	0 dpt	0 dpt	1 dpt	2 dpt	3 dpt
Recovered	90	28	28	30	17
Non recovered	33	55	33	22	7

## Sheet: Figure 1-figure supplement 1C
control	ablated
0	47
0	56
2	39
0	48
0	27
0	0
0	54
0	52
0	42
1	47
1	43
0	55
1	56
0
0

## Sheet: Figure 1-figure supplement 1F
Ctrl Ventricle	Ctrl Atrium	Ablated Ventricle	Ablated Atrium
4	5	11	14
2	1	14	6
2	0	6	7
4	2	8	22
0	0	8	14
2	1	5	8
6	1	7	11
6	2	9	8
2	1	15	6
8	2	3	3
2	1	10	8
0	5	5	9

## Sheet: Figure 1-figure supplement 1G
Control	Ablated	Control	Ablated
24 hpt	24 hpt	96 hpt	96 hpt
0.928686	0.358149	1.19326	1.05359
1.25431	0.407831	0.747366	0.911152
1.02927	0.574122	1.06095	1.00555
0.918741	0.414544	1.51047	0.645796
0.845662	0.195368	1.18037	0.642445
1.12046	0.699657	1.12796	1.35455
0.902868	0.3891	1.08655	1.20493
	0.541035	1.52203	1.52203
	0.207144		0.747366
	0.459018
	0.431726
	0.889893

## Sheet: Figure 1-figure supplement 1H
Ctrol	Ctrol	Ablated	Ablated
24 hpt	96 hpt	24 hpt	96 hpt
41.9288	37.16	7.37021	32.1555
40.2025	41.8933	8.92042	39.7952
42.7086	35.4648	8.88146	42.9508
40.3791	42.0842	13.0123	25.7365
38.8695	35.9558	14.14	29.9141
41.1029	36.1085	9.09297
		28.7817
		8.88406
		8.92914

## Sheet: Figure 1-figure supplement 2F
3 dpf			4 dpf			5 dpf
Mean	SD	N	Mean	SD	N	Mean	SD	N
1.85	0.5	21	0.65	0.3	14	0.05	0	22

[truncated: 1 more sheets: Figure 1-figure supplement 3G]
