# Supplementary material for: Hemodynamic-mediated endocardial signaling controls in vivo myocardial reprogramming
Source: eLife. 2019 Jun 25;8:e44816. doi: 10.7554/eLife.44816 (PMC6592682; doi:10.7554/eLife.44816)
Supplement: Figure 2—source data 1. [file elife-44816-fig2-data1.xlsx]

## Sheet: Figure 2E
Control Ventricle	Ablated Ventricel	Control AVC	Ablated AVC	Control Atrium	Ablated Atrium
1.8009	1.85623	1.10935	2.29619	1.09521	1.08023
0.995718	2.08625	1.10028	4.0517	0.853011	2.31971
0.434341	1.22872	0.765531	3.42048	0.580272	2.79278
0.190948	1.1105	0.265863	2.46462	0.278466	1.98077

## Sheet: Figure 2J
	Control	Ablated
Mean	1.01421	1.81071
STD	0.261288	0.409502
N	20	20

## Sheet: Figure 2-Figure supplement 1
Control			Ablated
tp1+	tp1+ / klf2a+	tp1+/klf2a-/klf2+	tp1+	tp1+ / klf2a+	tp1+/klf2a-/klf2+
1	16	17	3	29	32
0	15	15	1	25	26
0	14	14	0	30	31
0	15	15	0	30	30
0	14	14	0	25	25
0	13	13	0	19	19
0	15	15	0	24	24
1	15	16	2	26	28
0	16	16	0	24	24
0	15	15	0	28	28
