# Supplementary material for: Hemodynamic-mediated endocardial signaling controls in vivo myocardial reprogramming
Source: eLife. 2019 Jun 25;8:e44816. doi: 10.7554/eLife.44816 (PMC6592682; doi:10.7554/eLife.44816)
Supplement: Figure 3—source data 1. [file elife-44816-fig3-data1.xlsx]

## Sheet: Figure 3E
Control EtOH	Ablated EtOH	Control Blebb	Ablated Blebb	Control Tricaine	Ablated Tricaine	Control gata2-	Ablated gata2-
0.840675	2.75053	0.303099	0.365229	0.432924	0.714145	0.839321	0.701983
1.0411	2.59573	0.254683	0.226696	0.848088	0.970076	1.19111	1.14811
1.53524	2.11693	0.334747	0.204131	1.17292	0.829556	1.12461	1.32275
0.779461	3.67693	0.746534	0.402321	0.432924	0.748291	1.36225	1.4991
1.10934	1.59372	0.593931	0.222452	0.47308	0.337882	1.15229	1.08571
0.752829	1.70473		0.224699	0.36323	0.959543	0.8603	0.80717
0.965285	2.82547			0.26229		0.314544	2.12436
1.08675	1.67246					0.659493	1.80241
0.752829	2.98246					0.504311	2.42054
1.14297	2.11023
1.15264	2.53669
0.840882

## Sheet: Figure 3N
Control EtOH	Ablated EtOH	Control Blebb	Ablated Blebb	Control Tricaine	Ablated Tricaine	Control gata2-	Ablated gata2-
0.545548	3.3276	0.214465	0.365229	0.432924	0.5437	0.954608	0.954608
0.693466	2.21289	0.233485	0.226696	1.2134	0.664062	1.86284	1.86284
1.51898	2.65141	0.207975	0.204131	1.55682	2.74266	1.81496	1.81496
0.868793	3.43628	0.746534	0.402321	0.432924	0.974378	2.27195	2.27195
1.35853	1.7584	0.843931	0.222452	0.521984	0.278615	1.59196	1.59196
0.85791	1.93153	0.525441	0.224699	0.208924	0.78058	1.04951	1.04951
1.01097	3.36324			0.26229		0.322596	2.12436
0.938683	2.22927					0.975027	1.80241
0.85791	4.05766					0.667856	2.42054
1.04352	2.92902
1.4369	2.62071
0.868793
