# Supplementary material for: Hemodynamic-mediated endocardial signaling controls in vivo myocardial reprogramming
Source: eLife. 2019 Jun 25;8:e44816. doi: 10.7554/eLife.44816 (PMC6592682; doi:10.7554/eLife.44816)
Supplement: Figure 4—source data 1. [file elife-44816-fig4-data1.xlsx]

## Sheet: Figure 4E
EtOH Control Ventricle	EtOH Ctrl Atrium	EtOH Ablated Ventricle	EtOH Ablated Atrium	Blebb Control Ventricle	Blebb Control Atrium	Blebb Ablated Ventricle	Blebb Ablated Atrium	Tricaine Control Ventricle	Tricaine Control Atrium	Tricaine Ablated Ventricle	Tricaine Ablated Atrium	gata2- Control Ventricle	gata2- control Atrium	gata2- Ablated Ventricle	gata2- Ablated Atrium
0	2	5	7	0	0	0	0	0	1	0	0	1	1	3	5
1	1	7	5	0	1	1	0	0	0	0	0	1	2	3	3
1	2	5	6	0	0	0	0	1	2	2	0	1	0	4	3
0	2	5	7	0	0	0	0	1	1	3	1	0	1	0	0
2	1	4	12	0	0	0	0	0	0	0	0	0	0	1	1
0	0	2	1	0	0	0	0	0	1	0	0	0	2	3	1
1	2	5	1	0	0	0	0	0	0	2	2	2	2	2	2
0	0	4	1	1	0	0	0	1	0	3	2	0	0	2	1
3	2	8	4	0	0	0	1	0	0	2	3	0	0	5	1
0	1	5	2					0	1	1	1			3	4
1	1	2	3											4	2
1	0	3	4											2	2
0	1	4	4											3	2
0	2	5	3											4	3
0	2	4	2											3	2
1	0	5	2											3	4
0	1	6	9
1	0	5	2
0	0	2	3
0	0	4	1
0	0	4	6
0	0
0	0

## Sheet: Figure 4F
	EtOH Ablated	Blebb Ablated	Tric Ablated	gata2- Ablated
Recovered	102	6	9	7
Not recovered	29	33	47	21

## Sheet: Figure 4K
EtOH	Blebb	Tric	gata2-/-
0.136194	0.0111245	0.0313976	0.06649
0.45912	0.088769	0.0176504	0.0768314
0.0813956	0.00393696	0.0277329	0.103255
0.175355	0.0143829	0.0328781	0.170011
0.258378	0.0659978	0.000710304	0.00469191
0.0683513	0.00110751	0.00463845	0.0239292
0.168164	0.00653525	0.0872361	0.150253
0.315788			0.118853
0.219714			0.259586
0.34653
0.359586
0.239586
