# Supplementary material for: Hemodynamic-mediated endocardial signaling controls in vivo myocardial reprogramming
Source: eLife. 2019 Jun 25;8:e44816. doi: 10.7554/eLife.44816 (PMC6592682; doi:10.7554/eLife.44816)
Supplement: Figure 5—source data 1. [file elife-44816-fig5-data1.xlsx]

## Sheet: Figure 5E
WT Control	WT Ablated	trpv4-/- Control	trpv-/- Ablated
0.954571	1.0994	0.426902	1.12318
0.983171	1.32561	0.788764	0.641934
0.880176	1.43589	0.740652	1.60399
1.16332	1.95066	0.276776	0.584379
1.93494	0.960229	0.896303	0.535153
0.716017	1.73728	0.535465	1.13018
0.768049	2.17162	0.674098	1.47988
0.817809	2.20285		1.51463
0.781948	2.03098		0.668218
			0.400931

## Sheet: Figure 5I
Wt Control	Wt Ablated	trpv4-/- Control	trpv4-/- Ablated	klf2a-/- Control	klf2a-/- Ablated
0.391771	4.5953	0.415252	0.901784	0.373761	1.26106
0.697234	1.84317	0.330243	0.284881	0.566257	0.951697
0.229203	3.68462	0.254483	0.250559	0.315436	0.161459
0.402528	1.50064	0.719418	0.690883	0.626948	1.57106
0.625159	3.98959	0.830626	0.531098	0.867201	0.466431
1.76062	0.906022	0.484314	0.416413	0.366971	1.35571
0.686938	2.35606	0.281648	5.37963	0.783698	1.18551
0.607077	3.58903	0.36988	1.64957	0.502113	0.938303
0.275328	4.57013	1.07483	0.714741	0.412646	0.49709
0.554297	1.91088	0.286629	0.989995	0.337724	0.796987
1.97438	3.68624	0.551074	2.20026	0.294717	0.402025
2.86122	4.34908	0.886423	0.422587	0.90576	1.43076
1.31088	5.93333	0.457484	5.54088	0.652375	0.302618
1.86945	0.427243	0.543791	0.195781	0.435876	0.102756
0.753907	1.36026	0.827557	0.494213	1.45025	0.483487
	1.81649	0.660359	0.211529	0.542609	0.383923
	2.99206	0.834554	3.81558	0.728553	0.93982
	1.9656	0.0442642	2.45579	0.39041	2.50779
	0.618054		0.815247	0.629145
	0.949395		0.173022	0.232195
	0.528691		0.371261
	1.75025

## Sheet: Figure 5P
Wt Control Ventricle	Wt Control Atrium	Wt Ablated Ventricle	Wt Ablated Atrium	klf2a-/- Control Ventricle	klf2a-/- Control Atrium	klf2a-/- Mtzl V	klf2a-/- Ablated Atrium	trpv4-/- Control Ventricle	trpv4-/- Control Atrium	trpv4-/- Ablated Ventricle	trpv4-/- Ablated Atrium
0	2	5	6	1	0	1	4	2	0	0	7
1	1	7	8	1	1	1	0	0	1	5	3
1	2	12	6	0	2	1	1	0	1	0	3
0	0	5	4	0	1	0	4	1	0	0	2
2	1	11	7	0	1	0	0	1	0	2	2
0	0	2	4	1	1	2	1	0	2	0	1
1	2	10	5	0	0	3	0	1	2	3	0
0	0	4	4	0	0	2	4	0	1	3	2
3	2	4	4	1	1	1	2	0	1	2	3
0	1	0	5	0	1	0	1	0	1	5	3
1	1	4	5	0	1	1	2	1	1	4	3
1	0	0	6	2	1	2	1	2	0	5	2
0	1	5	4	0	1	0	3	1	1	3	4
0	0	2	4	0	2	3	1	0	1	0	3
0	0	0	0	1	0	4	2	0	0	3	3

## Sheet: Figure 5Q
	wt	klf2a-/-	trpv4-/-
Recovered	66	15	22
No recovered	23	18	16

## Sheet: Figure 5U
WT	trpv4-/-	klf2a-/-
0.363917	0.0575654	0.0234589
0.302639	0.17016	0.28979
0.246867	0.119123	0.180889
0.353534	0.0513369	0.0936385
0.365291	0.237054	0.0495219
0.485656	0.374505	0.110775
0.292338	0.241277	0.100899
0.392078	0.172727	0.236395
0.158262	0.214286
0.251193	0.285915
0.262669
0.321348
0.197803
