# Supplementary material for: Hemodynamic-mediated endocardial signaling controls in vivo myocardial reprogramming
Source: eLife. 2019 Jun 25;8:e44816. doi: 10.7554/eLife.44816 (PMC6592682; doi:10.7554/eLife.44816)
Supplement: Figure 6—source data 1. [file elife-44816-fig6-data1.xlsx]

## Sheet: Figure 6E
	DMSO Control Ventricle	DMSO Control Atrium	DMSO Ablated Ventricle	DMSO Ablated Atrium	DM Control Ventricle	DM Control Atrium	DM Ablated Ventricle	DM Ablated Atrium	AG1478 Control Ventricle	AG1478 Control Atrium	AG1478 Ablated Ventricle	AG1478 Ablated Atrium	erbb2-/- Contro Ventricle	erbb2-/- Control Atrium	erbb2-/- Ablated Ventricle	erbb2-/- Ablated Atrium
Mean	0.416667	0.722222	4.46939	4.4898	0.375	0.5	1.35714	1.78571	0.625	0.625	0.727273	1	0.4	0.6	0.833333	0.583333
SEM	0.115298	0.146986	0.412498	0.485436	0.182981	0.188982	0.289128	0.365828	0.263052	0.182981	0.194978	0.23355	0.266667	0.221108	0.207194	0.192996

## Sheet: Figure 6J
DMSO	DM	AG1478	erbb2-/-
26.9985	12.4842	5.22194	1.5264
20.4452	23.9212	12.4889	3.6135
36.6522	15.2192	0.120122	1.4671
33.0092	21.0222	11.2444	1.7329
33.2888	8.27299	4.09144	2.8794
47.5414	14.1229	9.21456	3.7141
15.0983		2.67218	0.06506
20.6646
20.7151
20.4044
17.1189

## Sheet: Figure 6K
	DMSO	DAPT	DM	AG1478	erbb2-/-
Recovered	100	40	26	35	24
No recovered	30	60	17	37	27
